# Supplementary material for: Isoniazid, Pyrazinamide and Rifampicin Content Variation in Split Fixed-Dose Combination Tablets
Source: PLoS One. 2014 Jul 8;9(7):e102047. doi: 10.1371/journal.pone.0102047 (PMC4086978; doi:10.1371/journal.pone.0102047)
Supplement: Tables S1 — Supplementary material. Raw values of weighting, measured concentrations (HPLC) and extrapolated content and content variations in whole, half and third tablets. The full statistical comparison of labelled versus weighted contents is presented for INH, PZA and RIF. The correlation and linear regression test between portion's weight and content are also presented. (XLSX) [file pone.0102047.s001.xlsx]

## Sheet: Weight Uniformity
	Whole tablets (mg) n=10	Tablet reference #		Halves (mg) n=30	Tablet reference #		Thirds (mg) n=36	Tablet reference #
	936.39	1		468.923	11_1		247.693	22_1
	950.65	2		487.21	11_2		384.36	22_2
	948.43	3		440.253	12_1		281.327	22_3
	935.45	4		519.303	12_2		336.043	23_1
	944.503	5		523.453	13_1		348.62	23_2
	954.63	6		438.333	13_2		259.197	23_3
	958.487	7		481.967	14_1		320.337	24_1
	942.27	8		469.087	14_2		354.443	24_2
	967.687	9		446.773	15_1		287.22	24_3
	957.38	10		511.26	15_2		332.853	25_1
				490.95	16_1		289.413	25_2
mean	949.588			460.123	16_2		326.863	25_3
SD	10.2678			475.217	17_1		277.31	26_1
%CV	1.08129			481.79	17_2		352.89	26_2
				454.67	18_1		313.297	26_3
				499.347	18_2		347.413	27_1
				477.927	19_1		314.62	27_2
				473.353	19_2		278.143	27_3
				466.763	20_1		322.61	28_1
				479.037	20_2		341.363	28_2
				448.88	21_1		262.89	28_3
				500.49	21_2		256.9	29_1
				447.92	22_1		417.52	29_2
				506.2	22_2		273.64	29_3
				435.08	23_1		350.28	30_1
				516.14	23_2		263.56	30_2
				463.867	24_1		324.747	30_3
				483.36	24_2		334.91	31_1
				514.36	25_1		333.087	31_2
				445.46	25_2		288.203	31_3
							323.367	32_1
		mean		476.917			344.067	32_2
		SD		26.0616			267.487	32_3
		%CV		5.4646			307.927	33_1
							342.507	33_2
							289.037	33_3
					mean		313.782
					SD		38.9111
					%CV		12.4007
All calculated parameters should be described with 3 significant digits

## Sheet: Whole tablet
				measured in sample (ug/mL) HPLC-UV				Extrapolated Content in whole tablet (mg)				Variation from label (%)
Weight (mg)	weight of powder for RIF measurment (mg)	weight of powder for INH/PZA measurment (mg)		INH	PZA	RIF		INH	PZA	RIF		INH	PZA	RIF
936.39	20.03	19.98		7.842	41.188	14.64		73.5052	386.066	136.882		98.0069	96.5166	91.2548
950.65	20.1	20.03		7.674	41.99	14.154		72.8436	398.58	133.886		97.1248	99.645	89.257
948.43	20.05	20.01		7.871	40.092	14.475		74.6136	380.055	136.943		99.4848	95.0136	91.2953
935.45	20.07	20.04		8.016	39.317	15.029		74.836	367.057	140.098		99.7813	91.7642	93.399
944.503	20.02	19.97		7.748	40.288	16.287		73.29	381.093	153.678		97.72	95.2733	102.452
954.63	20.03	20.05		7.948	39.665	15.15		75.6848	377.71	144.41		100.913	94.4274	96.2732
958.487	20.19	20.08		8.064	39.617	14.688		76.9845	378.211	139.458		102.646	94.5527	92.9718
974.413	19.9	19.95		8.591	40.372	14.188		83.9217	394.376	138.944		111.896	98.594	92.6297
967.687	20.17	19.97		7.472	38.556	14.481		72.4142	373.662	138.95		96.5523	93.4155	92.6331
957.38	20.12	20.02		8.579	39.818	14.398		82.0516	380.829	137.021		109.402	95.2072	91.3476
										Mean		101.353	95.441	93.3513
										SD		5.26073	2.32082	3.68085
										Min		96.5523	91.7642	89.257
										Max		111.896	99.645	102.452
										RSD		5.19052	2.43168	3.94301
										All calculated parameters should be described with 3 significant digits

## Sheet: Halves
								measured in sample (ug/mL) HPLC-UV				Extrapolated content in halves (mg)				Variation from label (%)				Weight Adjusted Variation (%)
Tablet #	Mean weight of whole tablet (mg)	Half #	Mean weight of half (mg)	Ratio from whole tablet	weight of powder for RIF measurment (mg)	weight of powder for INH/PZA measurment (mg)		INH	PZA	RIF		INH	PZA	RIF		INH	PZA	RIF		INH	PZA	RIF
11	957.657	11_1	468.923	0.489657	20.08	19.94		7.776	43.041	12.332		36.3182	201.025	58.0016		96.8485	100.513	77.3355		98.8943	102.636	78.9691
12	961.36	11_2	487.21	0.508752	20.11	19.9		8.562	37.828	14.62		41.4867	183.294	71.588		110.631	91.6468	95.4507		108.728	90.0702	93.8086
13	966.883	12_1	440.253	0.457948	20.09	20.03		8.439	44.284	12.516		36.9865	194.088	55.0196		98.6308	97.0442	73.3594		107.688	105.955	80.0957
14	952.07	12_2	519.303	0.540176	20.11	20.02		7.616	38.281	12.279		39.3338	197.707	63.7016		104.89	98.8536	84.9354		97.0889	91.5013	78.6183
15	958.853	13_1	523.453	0.541382	20.08	20.02		8.582	45.385	11.452		44.7438	236.623	59.886		119.317	118.311	79.848		110.196	109.268	73.7446
16	951.27	13_2	438.333	0.453347	20.05	20.1		7.593	41.342	15.077		33.1997	180.764	65.7587		88.5324	90.3819	87.6783		97.6432	99.683	96.7012
17	958.127	14_1	481.967	0.50623	20.12	20.02		8.481	47.072	12.904		40.6318	225.518	62.1308		108.351	112.759	82.8411		107.018	111.371	81.8216
18	955.45	14_2	469.087	0.492702	20.12	19.98		7.833	40.685	15.234		36.5244	189.71	71.5322		97.3984	94.8548	95.3763		98.8411	96.2599	96.789
19	957.897	15_1	446.773	0.465945	20.14	19.96		9.282	45.764	12.5		41.1812	203.04	55.9586		109.817	101.52	74.6114		117.843	108.94	80.0646
20	946.83	15_2	511.26	0.533199	20.13	20.05		8.159	39.349	15.953		41.4443	199.877	81.3579		110.518	99.9383	108.477		103.637	93.7156	101.723
21	950.84	16_1	490.95	0.5161	19.98	20.03		7.92	39.684	15.089		38.9222	195.024	73.9685		103.792	97.5118	98.6247		100.555	94.47	95.5481
22	955.84	16_2	460.123	0.483694	20.12	20.03		8.947	41.181	14.746		40.9217	188.353	67.7482		109.125	94.1766	90.3309		112.803	97.3515	93.3761
23	954.52	17_1	475.217	0.495985	20.11	19.96		8.991	46.534	12.103		42.493	219.928	57.6307		113.315	109.964	76.841		114.232	110.854	77.463
24	948.73	17_2	481.79	0.502846	19.99	20.01		7.774	40.794	15.267		37.4731	196.64	73.5181		99.9282	98.3199	98.0242		99.3627	97.7634	97.4694
25	961.67	18_1	454.67	0.47587	19.99	20.03		7.711	39.424	15.216		35.0771	179.339	69.079		93.539	89.6694	92.1053		98.2821	94.2163	96.7757
		18_2	499.347	0.52263	20.04	19.9		9.219	44.022	12.575		45.9429	219.384	63.1084		122.514	109.692	84.1445		117.209	104.942	80.5011
		19_1	477.927	0.498933	20.08	20.15		8.484	40.081	14.614		40.3858	190.795	69.3243		107.695	95.3973	92.4324		107.926	95.6012	92.63
		19_2	473.353	0.494159	20	19.95		9.247	44.565	12.464		43.771	210.95	59.1466		116.723	105.475	78.8622		118.102	106.722	79.7943
		20_1	466.763	0.492975	20	20.21		9.084	44.492	12.391		42.4008	207.672	57.2357		113.069	103.836	76.3142		114.68	105.316	77.4018
		20_2	479.037	0.505937	20	20.08		7.947	38.157	15.652		38.069	182.786	74.6801		101.517	91.393	99.5735		100.326	90.3205	98.4049
		21_1	448.88	0.472088	19.94	20.13		7.954	41.168	13.824		35.8113	185.351	61.6524		95.4969	92.6755	82.2032		101.143	98.1549	87.0635
		21_2	500.49	0.526366	19.96	19.98		7.24	40.842	13.466		36.3081	204.82	67.4634		96.8216	102.41	89.9513		91.9717	97.2801	85.4455
		22_1	447.92	0.468614	19.99	19.97		8.383	40.771	12.688		37.5679	182.713	56.9175		100.181	91.3564	75.89		106.891	97.4751	80.9728
		22_2	506.2	0.529587	20.01	19.99		7.079	37.451	15.043		35.816	189.482	76.1858		95.5093	94.7411	101.581		90.1735	89.4482	95.906
		23_1	435.08	0.45581	20.06	19.99		8.731	41.159	13.518		37.8732	178.539	58.8435		100.995	89.2695	78.458		110.786	97.9239	86.0644
		23_2	516.14	0.540733	19.91	19.95		8.518	38.849	13.764		44.1635	201.422	71.2196		117.769	100.711	94.9594		108.898	93.1244	87.8063
		24_1	463.867	0.488935	19.98	20.1		7.888	38.012	14.71		36.6265	176.502	67.8954		97.6705	88.2508	90.5271		99.881	90.2481	92.5759
		24_2	483.36	0.509481	20.01	19.99		8.776	41.189	12.464		42.3985	198.992	60.2761		113.063	99.4958	80.3682		110.959	97.6443	78.8726
		25_1	514.36	0.534861	20.02	20.09		8.905	41.638	13.452		45.758	213.955	68.8817		122.021	106.978	91.8423		114.068	100.005	85.8562
		25_2	445.46	0.463215	19.97	20.15		7.406	40.465	13.686		33.0403	180.526	60.5118		88.1075	90.2631	80.6824		95.1044	97.4311	87.0896
										Mean		39.4223	197.161	65.3407		105.126	98.5803	87.121		105.364	98.8564	87.3118
										SD		3.5873	15.2275	6.97133		9.56614	7.61373	9.29511		7.86333	6.4723	8.00677
										RSD%		9.09967	7.72338	10.6692		9.09967	7.72338	10.6692		7.46299	6.54717	9.17032
										Min		33.0403	176.502	55.0196		88.1075	88.2508	73.3594		90.1735	89.4482	73.7446
										Max		45.9429	236.623	81.3579		122.514	118.311	108.477		118.102	111.371	101.723
										n > limit						5	1	0		3	0	0
										n < limit						0	0	14		0	0	12
										n outside						5	1	14		3	0	12
										% outside						16.6667	3.33333	46.6667		10	0	40
										All calculated parameters should be described with 3 significant digits

## Sheet: Thirds
								measured in sample (ug/mL) HPLC-UV				Extrapolated content in thirds (mg)				Variation from label (%)				Weight Adjusted Variation (%)
Tablet #	Mean weight of whole tablet (mg)	Third #	Mean weight of half (mg)	Ratio from whole tablet	weight of powder for RIF measurment (mg)	weight of powder for INH/PZA measurment (mg)		INH	PZA	RIF		INH	PZA	RIF		INH	PZA	RIF		INH	PZA	RIF
22	929.38	22_1	247.693	0.266515	20.02	20.08		7.942	45.091	12.635		19.6522	111.576	31.1714		78.6086	83.6821	62.3427		98.3168	104.662	77.9729
23	949.68	22_2	384.36	0.413566	20.03	19.95		8.731	43.506	12.319		33.5082	166.969	47.468		134.033	125.227	94.936		108.03	100.933	76.5182
24	970.25	22_3	281.327	0.302704	20.02	19.99		7.518	34.454	14.25		21.129	96.8315	40.1091		84.516	72.6238	80.2182		93.068	79.9722	88.3353
25	952.65	23_1	336.043	0.353849	20.1	20.13		7.427	42.337	13.781		24.8338	141.563	46.0111		99.3351	106.172	92.0221		93.5758	100.016	86.6868
26	951.47	23_2	348.62	0.367092	20.04	20.1		8.8	44.011	12.89		30.6173	153.125	44.7136		122.469	114.844	89.4271		111.207	104.282	81.2032
27	947.04	23_3	259.197	0.272931	20.13	19.94		7.696	41.575	14.297		19.819	107.065	37.1689		79.2758	80.299	74.3377		96.8205	98.0699	90.7895
28	942.42	24_1	320.337	0.330159	20	20.09		7.667	46.395	12.514		24.5602	148.62	39.9073		98.2408	111.465	79.8147		99.1854	112.537	80.5821
29	959.66	24_2	354.443	0.365311	20.07	19.96		9.422	46.054	13.931		33.2792	162.666	49.4765		133.117	122	98.9529		121.464	111.32	90.2909
30	951.94	24_3	287.22	0.296027	20.1	20.12		7.723	40.811	15.52		22.0716	116.634	44.3107		88.2866	87.4759	88.6214		99.4128	98.4997	99.7898
31	965.53	25_1	332.853	0.349397	19.98	20.04		8.491	45.204	14.205		28.2909	150.614	47.1874		113.163	112.961	94.3749		107.961	107.767	90.0359
32	944.683	25_2	289.413	0.303798	19.92	20.02		7.736	46.64	11.8		22.4789	135.524	34.1167		89.9157	101.644	68.2333		98.6573	111.525	74.8669
33	947.373	25_3	326.863	0.34311	20.04	19.97		7.966	42.176	13.733		25.986	137.583	44.9556		103.944	103.187	89.9111		100.982	100.247	87.3493
		26_1	277.12	0.291255	20.1	20		8.54	39.971	13.199		23.5483	110.217	36.5771		94.1932	82.6626	73.1541		107.802	94.605	83.723
		26_2	352.89	0.370889	20.13	19.94		8.209	40.763	14.063		28.7817	142.92	49.7762		115.127	107.19	99.5525		103.469	96.3357	89.4719
		26_3	313.04	0.329007	20.17	20.11		7.339	36.46	17.157		22.7804	113.172	53.4145		91.1215	84.8795	106.829		92.3198	85.9955	108.234
		27_1	347.413	0.366841	20.08	20.01		8.963	37.432	15.806		31.0146	129.526	54.8847		124.058	97.1445	109.769		112.727	88.2709	99.7429
		27_2	314.62	0.332214	20.06	19.95		8.842	40.508	14.311		27.7355	127.065	45.1381		110.942	95.299	90.2762		111.316	95.6199	90.5804
		27_3	278.143	0.293698	20.15	20.01		8.878	42.096	14.291		24.5097	116.216	39.7296		98.039	87.1619	79.4592		111.27	98.9246	90.1826
		28_1	322.61	0.342321	19.95	20.17		8.395	45.492	14.227		27.151	147.13	45.5109		108.604	110.347	91.0218		105.753	107.45	88.632
		28_2	341.363	0.36222	19.92	20.12		8.651	45.948	14.286		29.6499	157.48	48.4763		118.6	118.11	96.9526		109.142	108.691	89.2208
		28_3	262.89	0.278952	19.96	20.08		7.916	42.455	16.302		20.8521	111.834	42.6856		83.4083	83.8754	85.3712		99.6686	100.227	102.014
		29_1	256.9	0.267699	19.93	20.11		9.63	48.15	12.75		24.8264	124.132	32.5756		99.3054	93.0991	65.1512		123.653	115.925	81.1249
		29_2	417.52	0.435071	20.04	19.99		8.215	44.247	13.025		34.2308	184.371	54.4092		136.923	138.279	108.818		104.905	105.943	83.3722
		29_3	273.64	0.285143	20.08	19.93		6.22	38.556	17.264		16.9526	105.084	47.4071		67.8104	78.8134	94.8143		79.2707	92.1331	110.838
		30_1	350.28	0.367964	20.1	19.98		8.358	47.758	13.931		29.1307	166.454	48.8464		116.523	124.841	97.6927		105.556	113.091	88.4983
		30_2	263.56	0.276866	20.06	20		8.559	47.912	13.491		22.4906	125.899	35.5569		89.9625	94.4246	71.1138		108.31	113.682	85.6175
		30_3	324.747	0.341142	20.07	20.15		8.374	42.195	16.563		27.0994	136.549	53.3874		108.398	102.412	106.775		105.917	100.068	104.331
		31_1	334.91	0.346866	20.1	19.92		8.806	39.66	15.172		29.3454	132.164	51.0166		117.382	99.1236	102.033		112.802	95.256	98.0524
		31_2	333.087	0.344978	20.1	20.01		9.646	45.69	11.687		31.9697	151.43	38.9084		127.879	113.573	77.8168		123.562	109.739	75.1901
		31_3	288.203	0.298492	20.15	20.01		10.989	49.578	9.428		31.4349	141.822	27.1582		125.74	106.367	54.3165		140.416	118.782	60.6565
		32_1	323.367	0.342302	19.94	19.93		7.761	39.879	17.281		25.172	129.343	56.0773		100.688	97.0078	112.155		98.05	94.466	109.216
		32_2	344.067	0.364214	19.96	19.97		9.731	43.423	13.792		33.5482	149.703	47.525		134.193	112.278	95.0499		122.815	102.758	86.991
		32_3	267.487	0.28315	19.91	20.03		10.368	44.033	14.376		27.8584	118.315	38.3963		111.434	88.7363	76.7926		131.183	104.463	90.4028
		33_1	307.927	0.325032	19.96	19.95		9.216	42.687	10.938		28.4354	131.708	33.7654		113.742	98.7813	67.5309		116.647	101.304	69.2556
		33_2	342.507	0.361533	20.07	19.94		9.805	43.376	15.263		33.4656	148.048	52.4341		133.863	111.036	104.868		123.421	102.375	96.6885
		33_3	289.037	0.305093	20.15	20		8.056	42.069	15.17		23.1115	120.69	43.8469		92.4458	90.5175	87.6937		101.003	98.8959	95.811
										Mean		26.7034	134.723	44.0028		106.813	101.043	88.0055		107.768	102.079	88.9519
										SD		4.56398	20.1892	7.3591		18.2559	15.142	14.7182		12.1156	8.52709	10.9933
										RSD%		17.0914	14.9857	16.7242		17.0914	14.9857	16.7242		11.2422	8.35345	12.3587
										Min		16.9526	96.8315	27.1582		67.8104	72.6238	54.3165		79.2707	79.9722	60.6565
										Max		34.2308	184.371	56.0773		136.923	138.279	112.155		140.416	118.782	110.838
										n > limit						13	5	0		8	2	0
										n < limit						4	6	12		1	1	11
										n outside						17	11	12		9	3	11
										% outside						47.2222	30.5556	33.3333		25	8.33333	30.5556
										All calculated parameters should be described with 3 significant digits

## Sheet: Stats labeled versus weight
Table Analyzed	Unpaired t test Halves - INH		Table Analyzed	Unpaired t test Halves - PZA		Table Analyzed	Unpaired t test Halves - RIF
Column B	INH - weighted		Column B	PZA - weighted		Column B	RIF - weighted
vs.	vs.		vs.	vs.		vs.	vs.
Column A	INH - labeled		Column A	PZA - labeled		Column A	RIF - labeled
Unpaired t test with Welch's correction			Unpaired t test with Welch's correction			Unpaired t test with Welch's correction
P value	0.9167		P value	0.8801		P value	0.9324
P value summary	ns		P value summary	ns		P value summary	ns
Significantly different? (P < 0.05)	No		Significantly different? (P < 0.05)	No		Significantly different? (P < 0.05)	No
One- or two-tailed P value?	Two-tailed		One- or two-tailed P value?	Two-tailed		One- or two-tailed P value?	Two-tailed
Welch-corrected t, df	t=0.1051 df=55.91		Welch-corrected t, df	t=0.1515 df=56.54		Welch-corrected t, df	t=0.08516 df=56.75
How big is the difference?			How big is the difference?			How big is the difference?
Mean ± SEM of column A	105.1 ± 1.746, n=30		Mean ± SEM of column A	98.58 ± 1.390, n=30		Mean ± SEM of column A	87.13 ± 1.697, n=30
Mean ± SEM of column B	105.4 ± 1.436, n=30		Mean ± SEM of column B	98.86 ± 1.182, n=30		Mean ± SEM of column B	87.32 ± 1.461, n=30
Difference between means	0.2377 ± 2.261		Difference between means	0.2763 ± 1.824		Difference between means	0.1907 ± 2.239
95% confidence interval	-4.292 to 4.767		95% confidence interval	-3.378 to 3.930		95% confidence interval	-4.293 to 4.675
R squared	0.0001976		R squared	0.0004056		R squared	0.0001278
F test to compare variances			F test to compare variances			F test to compare variances
F,DFn, Dfd	1.479, 29, 29		F,DFn, Dfd	1.384, 29, 29		F,DFn, Dfd	1.349, 29, 29
P value	0.2973		P value	0.387		P value	0.425
P value summary	ns		P value summary	ns		P value summary	ns
Significantly different? (P < 0.05)	No		Significantly different? (P < 0.05)	No		Significantly different? (P < 0.05)	No
Table Analyzed	Unpaired t test Thirds - INH		Table Analyzed	Unpaired t test Thirds - PZA		Table Analyzed	Unpaired t test Thirds - RIF
Column B	INH - weighted		Column B	PZA - weighted		Column B	RIF - weighted
vs.	vs.		vs.	vs.		vs.	vs.
Column A	INH - labeled		Column A	PZA - labeled		Column A	RIF - labeled
Unpaired t test with Welch's correction			Unpaired t test with Welch's correction			Unpaired t test with Welch's correction
P value	0.7946		P value	0.7218		P value	0.758
P value summary	ns		P value summary	ns		P value summary	ns
Significantly different? (P < 0.05)	No		Significantly different? (P < 0.05)	No		Significantly different? (P < 0.05)	No
One- or two-tailed P value?	Two-tailed		One- or two-tailed P value?	Two-tailed		One- or two-tailed P value?	Two-tailed
Welch-corrected t, df	t=0.2615 df=60.82		Welch-corrected t, df	t=0.3579 df=55.17		Welch-corrected t, df	t=0.3094 df=64.78
How big is the difference?			How big is the difference?			How big is the difference?
Mean ± SEM of column A	106.8 ± 3.042, n=36		Mean ± SEM of column A	101.0 ± 2.524, n=36		Mean ± SEM of column A	88.00 ± 2.453, n=36
Mean ± SEM of column B	107.8 ± 2.019, n=36		Mean ± SEM of column B	102.1 ± 1.421, n=36		Mean ± SEM of column B	88.95 ± 1.832, n=36
Difference between means	0.9550 ± 3.652		Difference between means	1.037 ± 2.896		Difference between means	0.9472 ± 3.062
95% confidence interval	-6.347 to 8.257		95% confidence interval	-4.767 to 6.841		95% confidence interval	-5.168 to 7.062
R squared	0.001123		R squared	0.002317		R squared	0.001475
F test to compare variances			F test to compare variances			F test to compare variances
F,DFn, Dfd	2.270, 35, 35		F,DFn, Dfd	3.154, 35, 35		F,DFn, Dfd	1.793, 35, 35
P value	0.0175		P value	0.001		P value	0.0887
P value summary	*		P value summary	**		P value summary	ns
Significantly different? (P < 0.05)	Yes		Significantly different? (P < 0.05)	Yes		Significantly different? (P < 0.05)	No

## Sheet: Correlation Test
	CORRELATION	Portion's weight vs. INH	Portion's weight vs. PZA	Portion's weight vs. RIF
	Pearson r
	r	0.5679	0.5525	0.4729
	95% confidence interval	0.2610 to 0.7705	0.2400 to 0.7612	0.1358 to 0.7119
	R squared	0.3225	0.3052	0.2236
	P value
	P (two-tailed)	0.0011	0.0015	0.0083
	P value summary	**	**	**
	Significant? (alpha = 0.05)	Yes	Yes	Yes
	Number of XY Pairs	30	30	30
	LINEAR REGRESSION	INH	PZA	RIF
	Best-fit values
	Slope	0.2094 ± 0.05736	0.1613 ± 0.04599	0.1684 ± 0.05930
	Y-intercept when X=0.0	5.308 ± 27.39	21.68 ± 21.97	6.794 ± 28.32
	X-intercept when Y=0.0	-25.35	-134.4	-40.34
	1/slope	4.775	6.199	5.937
	95% Confidence Intervals
	Slope	0.09194 to 0.3269	0.06712 to 0.2555	0.04697 to 0.2899
	Y-intercept when X=0.0	-50.80 to 61.41	-23.31 to 66.67	-51.21 to 64.80
	X-intercept when Y=0.0	-667.4 to 155.5	-992.6 to 91.29	-1378 to 176.8
	Goodness of Fit
	R square	0.3225	0.3052	0.2236
	Sy.x	8.05	6.455	8.323
	Is slope significantly non-zero?
	F	13.33	12.3	8.066
	DFn, DFd	1.000, 28.00	1.000, 28.00	1.000, 28.00
	P value	0.0011	0.0015	0.0083
	Deviation from zero?	Significant	Significant	Significant
	Data
	Number of X values	30	30	30
	Maximum number of Y replicates	1	1	1
	Total number of values	30	30	30
	Number of missing values	0	0	0
	Equation	Y = 0.2094*X + 5.308	Y = 0.1613*X + 21.68	Y = 0.1684*X + 6.794
	CORRELATION	Portion's weight vs. INH	Portion's weight vs. PZA	Portion's weight vs. RIF
	Pearson r
	r	0.7946	0.8554	0.6926
	95% confidence interval	0.6307 to 0.8906	0.7328 to 0.9242	0.4713 to 0.8319
	R squared	0.6314	0.7317	0.4797
	P value
	P (two-tailed)	< 0.0001	< 0.0001	< 0.0001
	P value summary	****	****	****
	Significant? (alpha = 0.05)	Yes	Yes	Yes
	Number of XY Pairs	36	36	36
	LINEAR REGRESSION	INH	PZA	RIF
	Best-fit values
	Slope	0.3728 ± 0.04884	0.3319 ± 0.03447	0.2625 ± 0.04689
	Y-intercept when X=0.0	-10.15 ± 15.44	-3.150 ± 10.90	5.649 ± 14.82
	X-intercept when Y=0.0	27.22	9.492	-21.52
	1/slope	2.683	3.013	3.809
	95% Confidence Intervals
	Slope	0.2734 to 0.4721	0.2618 to 0.4020	0.1672 to 0.3579
	Y-intercept when X=0.0	-41.54 to 21.25	-25.31 to 19.01	-24.49 to 35.79
	X-intercept when Y=0.0	-77.56 to 88.19	-72.48 to 63.06	-213.6 to 68.61
	Goodness of Fit
	R square	0.6314	0.7317	0.4797
	Sy.x	11.25	7.936	10.8
	Is slope significantly non-zero?
	F	58.24	92.72	31.35
	DFn, DFd	1.000, 34.00	1.000, 34.00	1.000, 34.00
	P value	< 0.0001	< 0.0001	< 0.0001
	Deviation from zero?	Significant	Significant	Significant
	Data
	Number of X values	36	36	36
	Maximum number of Y replicates	1	1	1
	Total number of values	36	36	36
	Number of missing values	0	0	0
	Equation	Y = 0.3728*X - 10.15	Y = 0.3319*X - 3.150	Y = 0.2625*X + 5.649
